# Supplementary material for: From Isolation to Information: Launching an Online Community for Patients with Primary Sclerosing Cholangitis, Primary Biliary Cholangitis, and Autoimmune Hepatitis in Romania—A Descriptive Study
Source: Healthcare (Basel). 2025 Dec 2;13(23):3148. doi: 10.3390/healthcare13233148 (PMC12692238; doi:10.3390/healthcare13233148)
Supplement: Supplementary file 1 [file healthcare-13-03148-s001.zip]

Archive with 1 entries (1 files):
- healthcare-3946198-supplementary.pdf
